# Supplementary material for: Geographic patterns in morphometric and genetic variation for coyote populations with emphasis on southeastern coyotes
Source: Ecol Evol. 2019 Feb 21;9(6):3389–404. doi: 10.1002/ece3.4966 (PMC6434562; doi:10.1002/ece3.4966)
Supplement: Supplementary file 2 [file ECE3-9-3389-s002.xlsx]

## Sheet: Sheet1
SampleID	Species (Breed if Applicable)	Location (State_County)	Sampling Year	Collector Information	Museum ID (If applicable)	Previously Published
Sample001	Coyote	Texas_Unknown	Unknown	UCLA - Robert Wayne
Sample002	Coyote	Texas_Unknown	Unknown	UCLA - Robert Wayne
Sample003	Coyote	New York_Unknown	Unknown	UCLA - Robert Wayne		Heppenheimer et al. 2018
Sample004	Coyote	Virginia_Wise	2001	UCLA - Robert Wayne		Heppenheimer et al. 2018
Sample005	Coyote	Virginia_Washington	2001	UCLA - Robert Wayne		Heppenheimer et al. 2018
Sample006	Coyote	Virginia_Washington	2001	UCLA - Robert Wayne		Heppenheimer et al. 2018
Sample007	Coyote	Virginia_Highland	2002	UCLA - Robert Wayne		Heppenheimer et al. 2018
Sample008	Coyote	Virginia_Highland	2002	UCLA - Robert Wayne		Heppenheimer et al. 2018
Sample009	Coyote	Virginia_Fauquier	2001	UCLA - Robert Wayne		Heppenheimer et al. 2018
Sample010	Coyote	Virginia_Giles	2002	UCLA - Robert Wayne		Heppenheimer et al. 2018
Sample011	Coyote	Virginia_Carroll	2002	US Department of Agriculture- Eric Wilhem (APHIS)		Heppenheimer et al. 2018
Sample012	Coyote	Virginia_Montgomery	2002	US Department of Agriculture- Eric Wilhem (APHIS)		Heppenheimer et al. 2018
Sample013	Coyote	Virginia_Pulaski	2002	UCLA - Robert Wayne		Heppenheimer et al. 2018
Sample014	Coyote	Virginia_Giles	2002	UCLA - Robert Wayne		Heppenheimer et al. 2018
Sample015	Coyote	Virginia_Pulaski	2002	UCLA - Robert Wayne		Heppenheimer et al. 2018
Sample016	Coyote	New York_Hamilton	Unknown	New York State Department of Environmental Conservation		Heppenheimer et al. 2018
Sample017	Coyote	New York_Onondaga	Unknown	New York State Department of Environmental Conservation
Sample018	Coyote	New York_Tompkins	Unknown	New York State Department of Environmental Conservation		Heppenheimer et al. 2018
Sample019	Coyote	New York_Unknown	Unknown	New York State Department of Environmental Conservation		Heppenheimer et al. 2018
Sample020	Coyote	New York_Warren	Unknown	New York State Department of Environmental Conservation
Sample021	Coyote	New York_Delaware	Unknown	New York State Department of Environmental Conservation		Heppenheimer et al. 2018
Sample022	Coyote	Illinois_Cook	Unknown	UCLA - Robert Wayne
Sample023	Coyote	Illinois_Cook	Unknown	UCLA - Robert Wayne
Sample024	Coyote	Illinois_Cook	Unknown	UCLA - Robert Wayne
Sample025	Coyote	Illinois_Cook	Unknown	UCLA - Robert Wayne
Sample026	Coyote	Illinois_Cook	Unknown	UCLA - Robert Wayne
Sample027	Coyote	Illinois_Cook	Unknown	UCLA - Robert Wayne
Sample028	Coyote	Illinois_Cook	Unknown	UCLA - Robert Wayne
Sample029	Coyote	Illinois_Cook	Unknown	UCLA - Robert Wayne
Sample030	Coyote	Illinois_Cook	Unknown	UCLA - Robert Wayne
Sample031	Coyote	Illinois_Cook	Unknown	UCLA - Robert Wayne
Sample032	Coyote	Illinois_Cook	Unknown	UCLA - Robert Wayne
Sample033	Coyote	Illinois_Cook	Unknown	UCLA - Robert Wayne
Sample034	Coyote	Louisiana_Unknown	Unknown	UCLA - Robert Wayne
Sample035	Coyote	Louisiana_Unknown	Unknown	UCLA - Robert Wayne
Sample036	Coyote	Louisiana_Unknown	Unknown	UCLA - Robert Wayne
Sample037	Coyote	New York_Franklin	2005	New York State Museum-Roland Kays, Dan Bogan	NYSM-zm14641
Sample038	Coyote	New York_Sullivan	2006	New York State Museum-Roland Kays	NYSM-zm15534
Sample039	Coyote	New York_Otsego	2001	New York State Museum-Joe Bopp	NYSM_13643
Sample040	Coyote	Pennsylvania_Bradford	2014	US Department of Agriculture- Kyle Van Why (APHIS)		Heppenheimer et al. 2018
Sample041	Coyote	Pennsylvania_Pike	2014	US Department of Agriculture- Kyle Van Why (APHIS)		Heppenheimer et al. 2018
Sample042	Coyote	Pennsylvania_Pike	2014	US Department of Agriculture- Kyle Van Why (APHIS)		Heppenheimer et al. 2018
Sample043	Coyote	Pennsylvania_Cambria	2014	US Department of Agriculture- Kyle Van Why (APHIS)		Heppenheimer et al. 2018
Sample044	Coyote	Pennsylvania_Beaver	2014	US Department of Agriculture- Kyle Van Why (APHIS)		Heppenheimer et al. 2018
Sample045	Coyote	Pennsylvania_Centre	2014	US Department of Agriculture- Kyle Van Why (APHIS)		Heppenheimer et al. 2018
Sample046	Coyote	Pennsylvania_Cambria	2014	US Department of Agriculture- Kyle Van Why (APHIS)		Heppenheimer et al. 2018
Sample047	Coyote	Pennsylvania_Elk	2014	US Department of Agriculture- Kyle Van Why (APHIS)		Heppenheimer et al. 2018
Sample048	Coyote	Pennsylvania_Beaver	2014	US Department of Agriculture- Kyle Van Why (APHIS)		Heppenheimer et al. 2018
Sample049	Coyote	Pennsylvania_Erie	2014	US Department of Agriculture- Kyle Van Why (APHIS)		Heppenheimer et al. 2018
Sample050	Coyote	Pennsylvania_Elk	2014	US Department of Agriculture- Kyle Van Why (APHIS)		Heppenheimer et al. 2018
Sample051	Coyote	Pennsylvania_Bradford	2014	US Department of Agriculture- Kyle Van Why (APHIS)		Heppenheimer et al. 2018
Sample052	Coyote	Pennsylvania_Montour	2014	US Department of Agriculture- Kyle Van Why (APHIS)		Heppenheimer et al. 2018
Sample053	Coyote	Pennsylvania_Montour	2014	US Department of Agriculture- Kyle Van Why (APHIS)		Heppenheimer et al. 2018
Sample054	Coyote	Pennsylvania_Cambria	2014	US Department of Agriculture- Kyle Van Why (APHIS)		Heppenheimer et al. 2018
Sample055	Coyote	Pennsylvania_Cambria	2014	US Department of Agriculture- Kyle Van Why (APHIS)		Heppenheimer et al. 2018
Sample056	Coyote	Pennsylvania_Cambria	2014	US Department of Agriculture- Kyle Van Why (APHIS)		Heppenheimer et al. 2018
Sample057	Coyote	Pennsylvania_Centre	2014	US Department of Agriculture- Kyle Van Why (APHIS)		Heppenheimer et al. 2018
Sample058	Coyote	Pennsylvania_Erie	2014	US Department of Agriculture- Kyle Van Why (APHIS)		Heppenheimer et al. 2018
Sample059	Coyote	Pennsylvania_Erie	2014	US Department of Agriculture- Kyle Van Why (APHIS)		Heppenheimer et al. 2018
Sample060	Coyote	Florida_Hillsborough	2013	Florida Fish & Wildlife Conservation Commission- Danny Caudill		Heppenheimer et al. 2018
Sample061	Coyote	Florida_Alachua	2014	Florida Fish & Wildlife Conservation Commission- Danny Caudill		Heppenheimer et al. 2018
Sample062	Coyote	Florida_Highlands	2013	Florida Fish & Wildlife Conservation Commission- Danny Caudill		Heppenheimer et al. 2018
Sample063	Coyote	Florida_Indian River	Unknown	Florida Fish & Wildlife Conservation Commission- Danny Caudill		Heppenheimer et al. 2018
Sample064	Coyote	Florida_Hillsborough	2013	Florida Fish & Wildlife Conservation Commission- Danny Caudill		Heppenheimer et al. 2018
Sample065	Coyote	Florida_Collier	2008	Florida Fish & Wildlife Conservation Commission- Danny Caudill		Heppenheimer et al. 2018
Sample066	Coyote	Florida_Highlands	2014	Florida Fish & Wildlife Conservation Commission- Danny Caudill
Sample067	Coyote	Florida_Hillsborough	2013	Florida Fish & Wildlife Conservation Commission- Danny Caudill		Heppenheimer et al. 2018
Sample068	Coyote	Florida_Jackson	2013	Florida Fish & Wildlife Conservation Commission- Danny Caudill		Heppenheimer et al. 2018
Sample069	Coyote	Florida_Polk	2012	Florida Fish & Wildlife Conservation Commission- Danny Caudill		Heppenheimer et al. 2018
Sample070	Coyote	Florida_Highlands	Unknown	Florida Fish & Wildlife Conservation Commission- Danny Caudill		Heppenheimer et al. 2018
Sample071	Coyote	Florida_Polk	2013	Florida Fish & Wildlife Conservation Commission- Danny Caudill		Heppenheimer et al. 2018
Sample072	Coyote	Florida_Polk	2013	Florida Fish & Wildlife Conservation Commission- Danny Caudill		Heppenheimer et al. 2018
Sample073	Coyote	Florida_Highlands	2013	Florida Fish & Wildlife Conservation Commission- Danny Caudill		Heppenheimer et al. 2018
Sample074	Coyote	Florida_Madison	2013	Florida Fish & Wildlife Conservation Commission- Danny Caudill		Heppenheimer et al. 2018
Sample075	Coyote	Florida_Collier	2013	Florida Fish & Wildlife Conservation Commission- Danny Caudill		Heppenheimer et al. 2018
Sample076	Coyote	Florida_Franklin	2013	Florida Fish & Wildlife Conservation Commission- Danny Caudill		Heppenheimer et al. 2018
Sample077	Coyote	Florida_Franklin	2013	Florida Fish & Wildlife Conservation Commission- Danny Caudill		Heppenheimer et al. 2018
Sample078	Coyote	Florida_Leon	2014	Florida Fish & Wildlife Conservation Commission- Danny Caudill		Heppenheimer et al. 2018
Sample079	Coyote	Florida_Indian River	Unknown	Florida Fish & Wildlife Conservation Commission- Danny Caudill		Heppenheimer et al. 2018
Sample080	Coyote	Florida_Highlands	2012	Florida Fish & Wildlife Conservation Commission- Danny Caudill		Heppenheimer et al. 2018
Sample081	Coyote	Florida_Polk	2012	Florida Fish & Wildlife Conservation Commission- Danny Caudill		Heppenheimer et al. 2018
Sample082	Coyote	Florida_Escambia	Unknown	Florida Fish & Wildlife Conservation Commission- Danny Caudill		Heppenheimer et al. 2018
Sample083	Coyote	Florida_Escambia	Unknown	Florida Fish & Wildlife Conservation Commission- Danny Caudill		Heppenheimer et al. 2018
Sample084	Coyote	Florida_Escambia	2013	Florida Fish & Wildlife Conservation Commission- Danny Caudill		Heppenheimer et al. 2018
Sample085	Coyote	Florida_Escambia	Unknown	Florida Fish & Wildlife Conservation Commission- Danny Caudill		Heppenheimer et al. 2018
Sample086	Coyote	Florida_Leon	2014	Florida Fish & Wildlife Conservation Commission- Danny Caudill		Heppenheimer et al. 2018
Sample087	Coyote	Florida_Escambia	2013	Florida Fish & Wildlife Conservation Commission- Danny Caudill		Heppenheimer et al. 2018
Sample088	Coyote	Florida_Indian River	2013	Florida Fish & Wildlife Conservation Commission- Danny Caudill		Heppenheimer et al. 2018
Sample089	Coyote	Florida_Hillsborough	Unknown	Florida Fish & Wildlife Conservation Commission- Danny Caudill		Heppenheimer et al. 2018
Sample090	Coyote	Florida_Polk	2012	Florida Fish & Wildlife Conservation Commission- Danny Caudill		Heppenheimer et al. 2018
Sample091	Coyote	Florida_Collier	2013	Florida Fish & Wildlife Conservation Commission- Danny Caudill		Heppenheimer et al. 2018
Sample092	Coyote	Florida_Escambia	Unknown	Florida Fish & Wildlife Conservation Commission- Danny Caudill		Heppenheimer et al. 2018
Sample093	Coyote	Florida_Collier	2012	Florida Fish & Wildlife Conservation Commission- Danny Caudill		Heppenheimer et al. 2018
Sample094	Coyote	Florida_Polk	2013	Florida Fish & Wildlife Conservation Commission- Danny Caudill		Heppenheimer et al. 2018
Sample095	Coyote	Florida_Franklin	2012	Florida Fish & Wildlife Conservation Commission- Danny Caudill		Heppenheimer et al. 2018
Sample096	Coyote	Florida_Jackson	2013	Florida Fish & Wildlife Conservation Commission- Danny Caudill		Heppenheimer et al. 2018
Sample097	Coyote	Florida_Polk	2012	Florida Fish & Wildlife Conservation Commission- Danny Caudill		Heppenheimer et al. 2018
Sample098	Coyote	Florida_Polk	2012	Florida Fish & Wildlife Conservation Commission- Danny Caudill		Heppenheimer et al. 2018
Sample099	Coyote	Florida_Jackson	2013	Florida Fish & Wildlife Conservation Commission- Danny Caudill		Heppenheimer et al. 2018
Sample100	Coyote	Florida_Franklin	2014	Florida Fish & Wildlife Conservation Commission- Danny Caudill		Heppenheimer et al. 2018
Sample101	Coyote	Ohio_Columbiana	2014	Ohio Fish & Wildlife Services- Suzie Prange		Heppenheimer et al. 2018
Sample102	Coyote	Ohio_Belmont	2014	Ohio Fish & Wildlife Services- Suzie Prange		Heppenheimer et al. 2018
Sample103	Coyote	Ohio_Columbiana	2014	Ohio Fish & Wildlife Services- Suzie Prange		Heppenheimer et al. 2018
Sample104	Coyote	Ohio_Columbiana	2014	Ohio Fish & Wildlife Services- Suzie Prange		Heppenheimer et al. 2018
Sample105	Coyote	Ohio_Belmont	2014	Ohio Fish & Wildlife Services- Suzie Prange		Heppenheimer et al. 2018
Sample106	Coyote	Ohio_Columbiana	2014	Ohio Fish & Wildlife Services- Suzie Prange		Heppenheimer et al. 2018
Sample107	Coyote	Ohio_Columbiana	2014	Ohio Fish & Wildlife Services- Suzie Prange		Heppenheimer et al. 2018
Sample108	Coyote	Ohio_Belmont	2014	Ohio Fish & Wildlife Services- Suzie Prange		Heppenheimer et al. 2018
Sample109	Coyote	Ohio_Fairfield	2014	Ohio Fish & Wildlife Services- Suzie Prange		Heppenheimer et al. 2018
Sample110	Coyote	Ohio_Hancock	2014	Ohio Fish & Wildlife Services- Suzie Prange		Heppenheimer et al. 2018
Sample111	Coyote	Ohio_Fairfield	2014	Ohio Fish & Wildlife Services- Suzie Prange		Heppenheimer et al. 2018
Sample112	Coyote	Ohio_Fairfield	2014	Ohio Fish & Wildlife Services- Suzie Prange		Heppenheimer et al. 2018
Sample113	Coyote	Ohio_Gallia	2014	Ohio Fish & Wildlife Services- Suzie Prange		Heppenheimer et al. 2018
Sample114	Coyote	Ohio_Hancock	2014	Ohio Fish & Wildlife Services- Suzie Prange		Heppenheimer et al. 2018
Sample115	Coyote	Ohio_Hancock	2014	Ohio Fish & Wildlife Services- Suzie Prange		Heppenheimer et al. 2018
Sample116	Coyote	Ohio_Hancock	2014	Ohio Fish & Wildlife Services- Suzie Prange		Heppenheimer et al. 2018
Sample117	Coyote	Ohio_Sandusky	2014	Ohio Fish & Wildlife Services- Suzie Prange		Heppenheimer et al. 2018
Sample118	Coyote	Ohio_Gallia	2014	Ohio Fish & Wildlife Services- Suzie Prange		Heppenheimer et al. 2018
Sample119	Coyote	Ohio_Sandusky	2014	Ohio Fish & Wildlife Services- Suzie Prange		Heppenheimer et al. 2018
Sample120	Coyote	Ohio_Sandusky	2014	Ohio Fish & Wildlife Services- Suzie Prange		Heppenheimer et al. 2018
Sample121	Coyote	Ohio_Gallia	2014	Ohio Fish & Wildlife Services- Suzie Prange		Heppenheimer et al. 2018
Sample122	Coyote	Ohio_Miami	2014	Ohio Fish & Wildlife Services- Suzie Prange		Heppenheimer et al. 2018
Sample123	Coyote	Ohio_Fairfield	2014	Ohio Fish & Wildlife Services- Suzie Prange		Heppenheimer et al. 2018
Sample124	Coyote	Ohio_Miami	2014	Ohio Fish & Wildlife Services- Suzie Prange		Heppenheimer et al. 2018
Sample125	Coyote	Ohio_Miami	2014	Ohio Fish & Wildlife Services- Suzie Prange		Heppenheimer et al. 2018
Sample126	Coyote	Ohio_Fairfield	2014	Ohio Fish & Wildlife Services- Suzie Prange		Heppenheimer et al. 2018
Sample127	Coyote	Ohio_Miami	2014	Ohio Fish & Wildlife Services- Suzie Prange		Heppenheimer et al. 2018
Sample128	Coyote	Ohio_Miami	2014	Ohio Fish & Wildlife Services- Suzie Prange		Heppenheimer et al. 2018
Sample129	Coyote	Pennsylvania_Montour	2015	US Department of Agriculture- Kyle Van Why (APHIS)		Heppenheimer et al. 2018
Sample130	Coyote	Pennsylvania_Montour	2015	US Department of Agriculture- Kyle Van Why (APHIS)		Heppenheimer et al. 2018
Sample131	Coyote	Pennsylvania_Beaver	2015	US Department of Agriculture- Kyle Van Why (APHIS)		Heppenheimer et al. 2018
Sample132	Coyote	Pennsylvania_Bradford	2015	US Department of Agriculture- Kyle Van Why (APHIS)		Heppenheimer et al. 2018
Sample133	Coyote	Pennsylvania_Bradford	2015	US Department of Agriculture- Kyle Van Why (APHIS)		Heppenheimer et al. 2018
Sample134	Coyote	Pennsylvania_Bradford	2015	US Department of Agriculture- Kyle Van Why (APHIS)		Heppenheimer et al. 2018
Sample135	Coyote	Pennsylvania_Pike	2015	US Department of Agriculture- Kyle Van Why (APHIS)		Heppenheimer et al. 2018
Sample136	Coyote	Pennsylvania_Lehigh	2015	US Department of Agriculture- Kyle Van Why (APHIS)		Heppenheimer et al. 2018
Sample137	Coyote	Pennsylvania_Beaver	2015	US Department of Agriculture- Kyle Van Why (APHIS)		Heppenheimer et al. 2018
Sample138	Coyote	Pennsylvania_Beaver	2015	US Department of Agriculture- Kyle Van Why (APHIS)		Heppenheimer et al. 2018
Sample139	Coyote	Pennsylvania_Centre	2015	US Department of Agriculture- Kyle Van Why (APHIS)		Heppenheimer et al. 2018
Sample140	Coyote	Pennsylvania_Centre	2015	US Department of Agriculture- Kyle Van Why (APHIS)		Heppenheimer et al. 2018
Sample141	Coyote	Pennsylvania_Lehigh	2015	US Department of Agriculture- Kyle Van Why (APHIS)		Heppenheimer et al. 2018
Sample142	Coyote	Virginia_Wythe	2015	Private Hunter or Trapper Donatation		Heppenheimer et al. 2018
Sample143	Coyote	Virginia_Warren	2015	Private Hunter or Trapper Donatation		Heppenheimer et al. 2018
Sample144	Coyote	Virginia_Clarke	2015	Private Hunter or Trapper Donatation		Heppenheimer et al. 2018
Sample145	Coyote	Maryland_Washington	2015	Private Hunter or Trapper Donatation		Heppenheimer et al. 2018
Sample146	Coyote	Maryland_Washington	2015	Private Hunter or Trapper Donatation		Heppenheimer et al. 2018
Sample147	Coyote	Maryland_Washington	2015	Private Hunter or Trapper Donatation		Heppenheimer et al. 2018
Sample148	Coyote	Maryland_Washington	2015	Private Hunter or Trapper Donatation		Heppenheimer et al. 2018
Sample149	Coyote	Maryland_Washington	2015	Private Hunter or Trapper Donatation		Heppenheimer et al. 2018
Sample150	Coyote	Virginia_Loudoun	2015	Private Hunter or Trapper Donatation		Heppenheimer et al. 2018
Sample151	Coyote	Virginia_Loudoun	2015	Private Hunter or Trapper Donatation		Heppenheimer et al. 2018
Sample152	Coyote	Virginia_Loudoun	2015	Private Hunter or Trapper Donatation		Heppenheimer et al. 2018
Sample153	Coyote	Maryland_Frederick	2015	Private Hunter or Trapper Donatation		Heppenheimer et al. 2018
Sample154	Coyote	Maryland_Frederick	2015	Private Hunter or Trapper Donatation		Heppenheimer et al. 2018
Sample155	Coyote	Alabama_Macon	2015	University of Georgia- Joseph Hinton & Michael Chamberlain		Heppenheimer et al. 2018
Sample156	Coyote	Alabama_Macon	2015	University of Georgia- Joseph Hinton & Michael Chamberlain		Heppenheimer et al. 2018
Sample157	Coyote	Alabama_Macon	2015	University of Georgia- Joseph Hinton & Michael Chamberlain		Heppenheimer et al. 2018
Sample158	Coyote	Alabama_Barbour	2015	University of Georgia- Joseph Hinton & Michael Chamberlain		Heppenheimer et al. 2018
Sample159	Coyote	Alabama_Macon	2015	University of Georgia- Joseph Hinton & Michael Chamberlain		Heppenheimer et al. 2018
Sample160	Coyote	Alabama_Macon	2015	University of Georgia- Joseph Hinton & Michael Chamberlain		Heppenheimer et al. 2018
Sample161	Coyote	Alabama_Macon	2015	University of Georgia- Joseph Hinton & Michael Chamberlain		Heppenheimer et al. 2018
Sample162	Coyote	Alabama_Barbour	2015	University of Georgia- Joseph Hinton & Michael Chamberlain		Heppenheimer et al. 2018
Sample163	Coyote	Alabama_Macon	2015	University of Georgia- Joseph Hinton & Michael Chamberlain		Heppenheimer et al. 2018
Sample164	Coyote	Alabama_Barbour	2015	University of Georgia- Joseph Hinton & Michael Chamberlain		Heppenheimer et al. 2018
Sample165	Coyote	Alabama_Barbour	2015	University of Georgia- Joseph Hinton & Michael Chamberlain		Heppenheimer et al. 2018
Sample166	Coyote	Alabama_Macon	2015	University of Georgia- Joseph Hinton & Michael Chamberlain		Heppenheimer et al. 2018
Sample167	Coyote	Alabama_Barbour	2015	University of Georgia- Joseph Hinton & Michael Chamberlain		Heppenheimer et al. 2018
Sample168	Coyote	South Carolina_McCormick	2015	University of Georgia- Joseph Hinton & Michael Chamberlain		Heppenheimer et al. 2018
Sample169	Coyote	South Carolina_McCormick	2015	University of Georgia- Joseph Hinton & Michael Chamberlain		Heppenheimer et al. 2018
Sample170	Coyote	Georgia_Lincoln	2015	University of Georgia- Joseph Hinton & Michael Chamberlain		Heppenheimer et al. 2018
Sample171	Coyote	South Carolina_McCormick	2015	University of Georgia- Joseph Hinton & Michael Chamberlain		Heppenheimer et al. 2018
Sample172	Coyote	Georgia_Lincoln	2015	University of Georgia- Joseph Hinton & Michael Chamberlain		Heppenheimer et al. 2018
Sample173	Coyote	Georgia_Lincoln	2015	University of Georgia- Joseph Hinton & Michael Chamberlain		Heppenheimer et al. 2018
Sample174	Coyote	Georgia_Warren	2015	University of Georgia- Joseph Hinton & Michael Chamberlain		Heppenheimer et al. 2018
Sample175	Coyote	South Carolina_McCormick	2015	University of Georgia- Joseph Hinton & Michael Chamberlain		Heppenheimer et al. 2018
Sample176	Coyote	Georgia_Lincoln	2015	University of Georgia- Joseph Hinton & Michael Chamberlain		Heppenheimer et al. 2018
Sample177	Coyote	Georgia_Columbia	2015	University of Georgia- Joseph Hinton & Michael Chamberlain		Heppenheimer et al. 2018
Sample178	Coyote	Georgia_Columbia	2015	University of Georgia- Joseph Hinton & Michael Chamberlain		Heppenheimer et al. 2018
Sample179	Coyote	South Carolina_McCormick	2015	University of Georgia- Joseph Hinton & Michael Chamberlain		Heppenheimer et al. 2018
Sample180	Coyote	South Carolina_McCormick	2015	University of Georgia- Joseph Hinton & Michael Chamberlain		Heppenheimer et al. 2018
Sample181	Coyote	South Carolina_McCormick	2015	University of Georgia- Joseph Hinton & Michael Chamberlain		Heppenheimer et al. 2018
Sample182	Coyote	Georgia_Lincoln	2015	University of Georgia- Joseph Hinton & Michael Chamberlain		Heppenheimer et al. 2018
Sample183	Coyote	Georgia_Columbia	2015	University of Georgia- Joseph Hinton & Michael Chamberlain		Heppenheimer et al. 2018
Sample184	Coyote	South Carolina_McCormick	2015	University of Georgia- Joseph Hinton & Michael Chamberlain		Heppenheimer et al. 2018
Sample185	Coyote	Georgia_Lincoln	2015	University of Georgia- Joseph Hinton & Michael Chamberlain		Heppenheimer et al. 2018
Sample186	Coyote	Georgia_Lincoln	2015	University of Georgia- Joseph Hinton & Michael Chamberlain		Heppenheimer et al. 2018
Sample187	Coyote	Georgia_Columbia	2015	University of Georgia- Joseph Hinton & Michael Chamberlain		Heppenheimer et al. 2018
Sample188	Coyote	Georgia_Columbia	2015	University of Georgia- Joseph Hinton & Michael Chamberlain		Heppenheimer et al. 2018
Sample189	Coyote	South Carolina_McCormick	2015	University of Georgia- Joseph Hinton & Michael Chamberlain		Heppenheimer et al. 2018
Sample190	Coyote	Alabama_Barbour	2015	University of Georgia- Joseph Hinton & Michael Chamberlain		Heppenheimer et al. 2018
Sample191	Coyote	Alabama_Macon	2015	University of Georgia- Joseph Hinton & Michael Chamberlain		Heppenheimer et al. 2018
Sample192	Coyote	South Carolina_McCormick	2015	University of Georgia- Joseph Hinton & Michael Chamberlain		Heppenheimer et al. 2018
Sample193	Coyote	Georgia_Lincoln	2015	University of Georgia- Joseph Hinton & Michael Chamberlain		Heppenheimer et al. 2018
Sample194	Coyote	Georgia_Columbia	2015	University of Georgia- Joseph Hinton & Michael Chamberlain		Heppenheimer et al. 2018
Sample195	Coyote	Louisiana_Vermilion	2015	US Department of Agriculture- Scott Woodruff (APHIS)		Heppenheimer et al. 2018
Sample196	Coyote	Louisiana_Vermilion	2015	US Department of Agriculture- Scott Woodruff (APHIS)		Heppenheimer et al. 2018
Sample197	Coyote	Louisiana_Vermilion	2015	US Department of Agriculture- Scott Woodruff (APHIS)		Heppenheimer et al. 2018
Sample198	Coyote	Louisiana_Vermilion	2015	US Department of Agriculture- Scott Woodruff (APHIS)		Heppenheimer et al. 2018
Sample199	Coyote	Louisiana_Plaquemines	2015	US Department of Agriculture- Scott Woodruff (APHIS)		Heppenheimer et al. 2018
Sample200	Coyote	North Carolina_Tyrrell	2011	University of Georgia- Joseph Hinton		Heppenheimer et al. 2018
Sample201	Coyote	North Carolina_Hyde	2010	University of Georgia- Joseph Hinton		Heppenheimer et al. 2018
Sample202	Coyote	North Carolina_Hyde	2011	University of Georgia- Joseph Hinton		Heppenheimer et al. 2018
Sample203	Coyote	North Carolina_Hyde	2011	University of Georgia- Joseph Hinton		Heppenheimer et al. 2018
Sample204	Coyote	North Carolina_Hyde	2011	University of Georgia- Joseph Hinton		Heppenheimer et al. 2018
Sample205	Coyote	North Carolina_Washington	2011	University of Georgia- Joseph Hinton		Heppenheimer et al. 2018
Sample206	Coyote	North Carolina_Tyrrell	2011	University of Georgia- Joseph Hinton		Heppenheimer et al. 2018
Sample207	Coyote	North Carolina_Beaufort	2011	University of Georgia- Joseph Hinton		Heppenheimer et al. 2018
Sample208	Coyote	North Carolina_Hyde	2011	University of Georgia- Joseph Hinton		Heppenheimer et al. 2018
Sample209	Coyote	North Carolina_Washington	2011	University of Georgia- Joseph Hinton		Heppenheimer et al. 2018
Sample210	Coyote	North Carolina_Washington	2010	University of Georgia- Joseph Hinton		Heppenheimer et al. 2018
Sample211	Coyote	California_Los Angeles	Unknown	US Department of Agriculture -J. Bennet
Sample212	Coyote	California_Los Angeles	Unknown	US Department of Agriculture -J. Bennet
Sample213	Coyote	California_Los Angeles	Unknown	US Department of Agriculture -J. Bennet
Sample214	Coyote	California_Los Angeles	Unknown	US Department of Agriculture -J. Bennet
Sample215	Coyote	California_Los Angeles	Unknown	US Department of Agriculture -J. Bennet
Sample216	Coyote	California_Los Angeles	Unknown	US Department of Agriculture -J. Bennet
Sample217	Coyote	California_Los Angeles	Unknown	US Department of Agriculture -J. Bennet
Sample218	Coyote	California_Los Angeles	Unknown	US Department of Agriculture -J. Bennet
Sample219	Coyote	California_Los Angeles	Unknown	US Department of Agriculture -J. Bennet
Sample220	Coyote	California_Los Angeles	Unknown	US Department of Agriculture -J. Bennet
Sample221	Coyote	California_Los Angeles	Unknown	US Department of Agriculture -J. Bennet
Sample222	Coyote	North Carolina_Tyrrell	2011	US Fish & Wildlife Services- Krisitin Brzeski		Heppenheimer et al. 2018
Sample223	Coyote	North Carolina_Tyrrell	2012	US Fish & Wildlife Services- Krisitin Brzeski		Heppenheimer et al. 2018
Sample224	Coyote	North Carolina_Tyrrell	2013	US Fish & Wildlife Services- Krisitin Brzeski		Heppenheimer et al. 2018
Sample225	Coyote	North Carolina_Washington	2013	US Fish & Wildlife Services- Krisitin Brzeski		Heppenheimer et al. 2018
Sample226	Coyote	North Carolina_Beaufort	2013	US Fish & Wildlife Services- Krisitin Brzeski		Heppenheimer et al. 2018
Sample227	Coyote	North Carolina_Tyrrell	2013	US Fish & Wildlife Services- Krisitin Brzeski		Heppenheimer et al. 2018
Sample228	Coyote	North Carolina_Beaufort	2013	US Fish & Wildlife Services- Krisitin Brzeski		Heppenheimer et al. 2018
Sample229	Coyote	Texas_Unknown	Unknown	UCLA - Robert Wayne
Sample230	Coyote	Georgia_Thomas	2015	University of Georgia- Joseph Hinton		Heppenheimer et al. 2018
Sample231	Coyote	Georgia_Thomas	2015	University of Georgia- Joseph Hinton		Heppenheimer et al. 2018
Sample232	Coyote	Georgia_Thomas	2015	University of Georgia- Joseph Hinton		Heppenheimer et al. 2018
Sample233	Coyote	Georgia_Thomas	2015	University of Georgia- Joseph Hinton		Heppenheimer et al. 2018
Sample234	Coyote	Georgia_Thomas	2015	University of Georgia- Joseph Hinton		Heppenheimer et al. 2018
Sample235	Coyote	Georgia_Thomas	2015	University of Georgia- Joseph Hinton		Heppenheimer et al. 2018
Sample236	Coyote	Georgia_Thomas	2015	University of Georgia- Joseph Hinton		Heppenheimer et al. 2018
Sample237	Coyote	North Carolina_Washington	2011	US Fish & Wildlife Services- Krisitin Brzeski		Heppenheimer et al. 2018
Sample238	Coyote	Nevada_Unknown	Unknown	Western Biological-Margaret Earthman
Sample239	Coyote	Nevada_Unknown	Unknown	Western Biological-Margaret Earthman
Sample240	Coyote	Nevada_Unknown	Unknown	Western Biological-Margaret Earthman
Sample241	Coyote	Nevada_Unknown	Unknown	Western Biological-Margaret Earthman
Sample242	Coyote	Nevada_Unknown	Unknown	Western Biological-Margaret Earthman
Sample243	Coyote	Nevada_Unknown	Unknown	Western Biological-Margaret Earthman
Sample244	Coyote	Nevada_Unknown	Unknown	Western Biological-Margaret Earthman
Sample245	Coyote	Nevada_Unknown	Unknown	Western Biological-Margaret Earthman
Sample246	Coyote	Nevada_Unknown	Unknown	Western Biological-Margaret Earthman
Sample247	Coyote	Nevada_Unknown	Unknown	Western Biological-Margaret Earthman
Sample248	Coyote	Nevada_Unknown	Unknown	Western Biological-Margaret Earthman
Sample249	Coyote	Nevada_Unknown	Unknown	Western Biological-Margaret Earthman
Sample250	Coyote	Nevada_Unknown	Unknown	Western Biological-Margaret Earthman
Sample251	Coyote	Nevada_Unknown	Unknown	Western Biological-Margaret Earthman
Sample252	Coyote	Nevada_Unknown	Unknown	Western Biological-Margaret Earthman
Sample253	Coyote	Nevada_Unknown	Unknown	Western Biological-Margaret Earthman
Sample254	Coyote	Wyoming_Unknown	2015	US Department of Agriculture- Michael Pipas (APHIS)
Sample255	Coyote	Wyoming_Unknown	2015	US Department of Agriculture- Michael Pipas (APHIS)
Sample256	Coyote	Wyoming_Unknown	2015	US Department of Agriculture- Michael Pipas (APHIS)
Sample257	Coyote	Wyoming_Unknown	2015	US Department of Agriculture- Michael Pipas (APHIS)
Sample258	Coyote	Wyoming_Unknown	2015	US Department of Agriculture- Michael Pipas (APHIS)
Sample259	Coyote	Wyoming_Unknown	2015	US Department of Agriculture- Michael Pipas (APHIS)
Sample260	Coyote	Wyoming_Unknown	2015	US Department of Agriculture- Michael Pipas (APHIS)
Sample261	Coyote	Wyoming_Unknown	2015	US Department of Agriculture- Michael Pipas (APHIS)
Sample262	Coyote	Louisiana_Bell Chaise	2015	US Department of Agriculture- Scott Woodruff (APHIS)
Sample263	Coyote	Louisiana_Plaquemines	2015	US Department of Agriculture- Scott Woodruff (APHIS)
Sample264	Coyote	Louisiana_Clinton	2015	US Department of Agriculture- Scott Woodruff (APHIS)
Sample265	Coyote	Kansas_Ness	2010	US Department of Agriculture-John Baroch (APHIS)
Sample266	Coyote	Kansas_Ness	2010	US Department of Agriculture-John Baroch (APHIS)
Sample267	Coyote	Kansas_Ness	2010	US Department of Agriculture-John Baroch (APHIS)
Sample268	Coyote	Kansas_Ness	2010	US Department of Agriculture-John Baroch (APHIS)
Sample269	Coyote	Kansas_Logan	2011	US Department of Agriculture-John Baroch (APHIS)
Sample270	Coyote	Kansas_Clay	2012	US Department of Agriculture-John Baroch (APHIS)
Sample271	Coyote	Kansas_Kearny	2010	US Department of Agriculture-John Baroch (APHIS)
Sample272	Coyote	Kansas_Kearny	2010	US Department of Agriculture-John Baroch (APHIS)
Sample273	Coyote	New Mexico_Dona Ana	2001	Museum of Southwestern Biology	MSB:Mamm:142883; NK103336
Sample274	Coyote	New Mexico_Santa Fe	2005	Museum of Southwestern Biology	MSB:Mamm:156770; NK154356
Sample275	Coyote	New Mexico_Unknown	2007	Museum of Southwestern Biology	MSB:Mamm:230707
Sample276	Coyote	New Mexico_Socorro	2006	Museum of Southwestern Biology	MSB:Mamm:231525
Sample277	Coyote	New Mexico_Los Alamos	2012	Museum of Southwestern Biology	MSB:Mamm:265339
Sample278	Coyote	New Mexico_Sandoval	2012	Museum of Southwestern Biology	MSB:Mamm:265659
Sample279	Coyote	New Mexico_San Juan	2008	Museum of Southwestern Biology	MSB:Mamm:273966
Sample280	Coyote	Wyoming_Goshen	2016	Private Hunter or Trapper Donatation
Sample281	Coyote	Wyoming_Goshen	2016	Private Hunter or Trapper Donatation
Sample282	Coyote	Wyoming_Goshen	2016	Private Hunter or Trapper Donatation
Sample283	Coyote	Wyoming_Goshen	2016	Private Hunter or Trapper Donatation
Sample284	Dog (Rhodesian Ridgeback)	Domestic	2016	Dog Owner Donation
Sample285	Dog (Boxer)	Domestic	2016	Dog Owner Donation
Sample286	Dog (Boykin Spaniel)	Domestic	2016	Dog Owner Donation
Sample287	Dog (Boykin Spaniel)	Domestic	2016	Dog Owner Donation
Sample288	Dog ( English Shepherd	Domestic	2016	Dog Owner Donation
Sample289	Dog (Labrador Retriever)	Domestic	2016	Dog Owner Donation
Sample290	Dog (Greyhound)	Domestic	2016	Dog Owner Donation
Sample291	Dog (Golden Retriever)	Domestic	2016	Dog Owner Donation
Sample292	Dog (Golden Retriever)	Domestic	2016	Dog Owner Donation
Sample293	Dog (Golden Retriever)	Domestic	2016	Dog Owner Donation
Sample294	Dog (Golden Retriever)	Domestic	2016	Dog Owner Donation
Sample295	Dog (Golden Retriever)	Domestic	2016	Dog Owner Donation
Sample296	Dog (Golden Retriever)	Domestic	2016	Dog Owner Donation
Sample297	Dog (Golden Retriever)	Domestic	2016	Dog Owner Donation
Sample298	Dog (Golden Retriever)	Domestic	2016	Dog Owner Donation
Sample299	Dog (Golden Retriever)	Domestic	2016	Dog Owner Donation
Sample300	Dog (Australian Shepherd)	Domestic	2017	Dog Owner Donation
Sample301	Dog (Australian Shepherd)	Domestic	2017	Dog Owner Donation
Sample302	Dog (Boykin Spaniel)	Domestic	2016	Dog Owner Donation
Sample303	Dog (Boykin Spaniel)	Domestic	2016	Dog Owner Donation
Sample304	Dog (Boykin Spaniel)	Domestic	2016	Dog Owner Donation
Sample305	Dog (Boykin Spaniel)	Domestic	2016	Dog Owner Donation
Sample306	Dog (Boykin Spaniel)	Domestic	2016	Dog Owner Donation
Sample307	Dog (Boykin Spaniel)	Domestic	2016	Dog Owner Donation
Sample308	Dog (Boykin Spaniel)	Domestic	2016	Dog Owner Donation
Sample309	Dog (Boykin Spaniel)	Domestic	2016	Dog Owner Donation
Sample310	Dog (Boykin Spaniel)	Domestic	2016	Dog Owner Donation
Sample311	Dog (English Pointer)	Domestic	2016	Dog Owner Donation
Sample312	Dog (English Pointer)	Domestic	2016	Dog Owner Donation
Sample313	Dog (English Pointer)	Domestic	2016	Dog Owner Donation
Sample314	Dog (English Pointer)	Domestic	2016	Dog Owner Donation
Sample315	Dog (English Pointer)	Domestic	2016	Dog Owner Donation
Sample316	Dog (English Pointer)	Domestic	2016	Dog Owner Donation
Sample317	Dog (English Pointer)	Domestic	2016	Dog Owner Donation
Sample318	Dog (English Pointer)	Domestic	2016	Dog Owner Donation
Sample319	Dog (Great Dane)	Domestic	2017	Dog Owner Donation
Sample320	Dog (Golden Retriever)	Domestic	2017	Dog Owner Donation
Sample321	Dog ( Siberian Husky	Domestic	2017	Dog Owner Donation
Sample322	Dog (Great Dane)	Domestic	2017	Dog Owner Donation
Sample323	Dog (Shih Tzu)	Domestic	2017	Dog Owner Donation
